# Supplementary material for: The Impact of Viral and Bacterial Co-Infections and Home Antibiotic Treatment in SARS-CoV-2 Hospitalized Patients at the Policlinico Tor Vergata Hospital, Rome, Italy
Source: Antibiotics (Basel). 2023 Aug 22;12(9):1348. doi: 10.3390/antibiotics12091348 (PMC10525365; doi:10.3390/antibiotics12091348)
Supplement: Supplementary file 1 [file antibiotics-12-01348-s001.zip]

Archive with 1 entries (1 files):
- antibiotics-2555131-supplementary.pdf
